# Supplementary material for: Beneficial Effects of Dietary Nitrite on a Model of Nonalcoholic Steatohepatitis Induced by High-Fat/High-Cholesterol Diets in SHRSP5/Dmcr Rats: A Preliminary Study
Source: Int J Mol Sci. 2022 Mar 8;23(6):2931. doi: 10.3390/ijms23062931 (PMC8951310; doi:10.3390/ijms23062931)
Supplement: Supplementary file 1 [file ijms-23-02931-s001.zip]

Archive with 1 entries (1 files):
- ijms-1606203-supplementary.pdf
